# Supplementary material for: A low FODMAP diet is associated with changes in the microbiota and reduction in breath hydrogen but not colonic volume in healthy subjects
Source: PLoS One. 2018 Jul 26;13(7):e0201410. doi: 10.1371/journal.pone.0201410 (PMC6062106; doi:10.1371/journal.pone.0201410)
Supplement: S1 Output — Tabulated output from the GroupTest function within mare indicating relative abundance, fold change, raw and corrected p-values for all identified genera by study group. (XLSX) [file pone.0201410.s013.xlsx]

## Sheet: genus_GroupTest_group_2BL_
	P-value Baseline vs.		FDR correct p-value Baseline vs.		Mean relative abundance			Fold Change
taxon	Maltodextrin	Oligofructose	Maltodextrin	Oligofructose	Baseline	Maltodextrin	Oligofructose	Baseline vs. Maltodextrine	Baseline vs. Oligofructose
Actinobacteria_Actinobacteria_Actinomycetales_Actinomycetaceae_Actinomyces	0.887038	0.298488	0.966027	0.482372	0.000370429	0.000345134	9.76304e-05	0.931715	0.26356
Actinobacteria_Actinobacteria_Bifidobacteriales_Bifidobacteriaceae_Bifidobacterium	0.000178434	1.68447e-05	0.00517459	0.000325664	0.0986198	0.0733851	0.177177	0.744122	1.79656
Actinobacteria_Actinobacteria_Micrococcales_Micrococcaceae_Rothia	0.906044	0.158115	0.966027	0.321214	0.000113588	0.000127635	5.63354e-05	1.12367	0.495964
Actinobacteria_Coriobacteriia_Coriobacteriales_Coriobacteriaceae_Adlercreutzia	0.306378	0.449577	0.538483	0.620844	0.000621371	0.000724533	0.00051504	1.16602	0.828877
Actinobacteria_Coriobacteriia_Coriobacteriales_Coriobacteriaceae_Collinsella	0.91606	0.0288524	0.966027	0.111563	0.0132195	0.0161433	0.0172479	1.22118	1.30473
Actinobacteria_Coriobacteriia_Coriobacteriales_Coriobacteriaceae_Eggerthella	0.0227233	0.625365	0.0967289	0.771727	0.000497134	0.0014572	0.000223844	2.9312	0.450269
Actinobacteria_Coriobacteriia_Coriobacteriales_Coriobacteriaceae_Gordonibacter	0.43637	0.100434	0.617304	0.264781	0.000143349	0.000174376	9.59363e-05	1.21644	0.66925
Actinobacteria_Coriobacteriia_Coriobacteriales_Coriobacteriaceae_uncultured	0.408036	0.619094	0.598731	0.771727	0.00286793	0.00445936	0.00359122	1.55491	1.2522
Bacteroidetes_Bacteroidia_Bacteroidales_Bacteroidaceae_Bacteroides	0.0683537	0.212338	0.180205	0.384863	0.0326123	0.0398648	0.0352077	1.22238	1.07958
Bacteroidetes_Bacteroidia_Bacteroidales_Porphyromonadaceae_Barnesiella	0.0391464	0.147889	0.126826	0.321214	0.00330125	0.00546099	0.0049122	1.65422	1.48798
Bacteroidetes_Bacteroidia_Bacteroidales_Porphyromonadaceae_Butyricimonas	0.0234601	0.0458666	0.0967289	0.147792	0.000180036	0.000315936	0.000460841	1.75485	2.55972
Bacteroidetes_Bacteroidia_Bacteroidales_Porphyromonadaceae_Odoribacter	0.0464278	0.157449	0.134641	0.321214	0.000123579	0.000355946	0.000350009	2.88031	2.83227
Bacteroidetes_Bacteroidia_Bacteroidales_Porphyromonadaceae_Parabacteroides	2.47655e-07	9.59145e-05	1.4364e-05	0.00139076	0.00125511	0.00365433	0.00258007	2.91155	2.05565
Bacteroidetes_Bacteroidia_Bacteroidales_Prevotellaceae_Prevotella	0.985181	0.882029	0.985181	0.947364	0.00631841	0.00191569	0.0157097	0.303191	2.48634
Bacteroidetes_Bacteroidia_Bacteroidales_Rikenellaceae_Alistipes	0.00962131	0.0220135	0.0556514	0.105181	0.00716913	0.0111913	0.0117222	1.56104	1.63509
Firmicutes_Bacilli_Lactobacillales_Carnobacteriaceae_Granulicatella	0.623887	0.817569	0.804121	0.911904	3.23391e-05	3.12613e-05	2.34131e-05	0.96667	0.723988
Firmicutes_Bacilli_Lactobacillales_Streptococcaceae_Streptococcus	0.509937	0.038167	0.67219	0.138355	0.0110645	0.00382913	0.00634531	0.346074	0.573485
Firmicutes_Clostridia_Clostridiales_Christensenellaceae_Christensenella	0.412918	0.930945	0.598731	0.966004	0.000300974	0.000488205	0.000212533	1.62208	0.706151
Firmicutes_Clostridia_Clostridiales_Christensenellaceae_uncultured	0.278238	0.00118358	0.520574	0.0114413	0.0438272	0.0405984	0.0316779	0.926329	0.722791
Firmicutes_Clostridia_Clostridiales_Clostridiaceae_Clostridium	0.0656287	0.69445	0.180205	0.812075	0.00667993	0.0122626	0.00728077	1.83574	1.08995
Firmicutes_Clostridia_Clostridiales_FamilyXIIIIncertaeSedis_IncertaeSedis	0.209206	0.0643927	0.418411	0.177846	0.00290556	0.00314269	0.00234963	1.08161	0.808668
Firmicutes_Clostridia_Clostridiales_Lachnospiraceae_Anaerosporobacter	0.136811	0.968316	0.317401	0.968316	6.6496e-05	1.68387e-05	6.36454e-05	0.253229	0.957132
Firmicutes_Clostridia_Clostridiales_Lachnospiraceae_Anaerostipes	0.000808445	0.0563179	0.00781497	0.163322	0.0110184	0.00878302	0.00646135	0.797123	0.586415
Firmicutes_Clostridia_Clostridiales_Lachnospiraceae_Blautia	0.488985	9.0583e-07	0.659562	4.03585e-05	0.0706617	0.0609399	0.0411906	0.862418	0.582927
Firmicutes_Clostridia_Clostridiales_Lachnospiraceae_Butyrivibrio	0.462263	0.108109	0.638364	0.264787	0.000266951	0.000298625	0.000111846	1.11865	0.418974
Firmicutes_Clostridia_Clostridiales_Lachnospiraceae_Coprococcus	0.297508	0.614992	0.538483	0.771727	0.0381428	0.0427615	0.0301028	1.12109	0.789211
Firmicutes_Clostridia_Clostridiales_Lachnospiraceae_Dorea	0.802328	0.337996	0.949695	0.529831	0.0106199	0.0102822	0.00896244	0.968198	0.843927
Firmicutes_Clostridia_Clostridiales_Lachnospiraceae_IncertaeSedis	0.735435	0.0276068	0.907558	0.111563	0.232102	0.201101	0.206981	0.866432	0.891765
Firmicutes_Clostridia_Clostridiales_Lachnospiraceae_Lachnospira	0.125061	0.205694	0.313121	0.384846	0.00233403	0.00229376	0.00286583	0.982747	1.22785
Firmicutes_Clostridia_Clostridiales_Lachnospiraceae_Roseburia	0.189969	0.0179932	0.393507	0.100634	0.0346833	0.046775	0.0251749	1.34863	0.725852
Firmicutes_Clostridia_Clostridiales_Peptostreptococcaceae_IncertaeSedis	0.129567	1.39167e-06	0.313121	4.03585e-05	0.0036519	0.00434213	0.00207931	1.189	0.569378
Firmicutes_Clostridia_Clostridiales_Ruminococcaceae_Anaerofilum	0.697607	0.409824	0.879592	0.594245	1.67714e-05	1.77361e-05	2.63873e-05	1.05752	1.57336
Firmicutes_Clostridia_Clostridiales_Ruminococcaceae_Anaerotruncus	0.000281035	0.932693	0.00543335	0.966004	0.00232676	0.00411403	0.00253153	1.76814	1.08801
Firmicutes_Clostridia_Clostridiales_Ruminococcaceae_Faecalibacterium	0.0142948	0.0235751	0.0690913	0.105181	0.131923	0.153477	0.145184	1.16338	1.10052
Firmicutes_Clostridia_Clostridiales_Ruminococcaceae_Flavonifractor	0.00112129	0.437155	0.0092907	0.618414	0.0039612	0.00875267	0.0033566	2.2096	0.84737
Firmicutes_Clostridia_Clostridiales_Ruminococcaceae_IncertaeSedis	0.171685	0.409066	0.382989	0.594245	0.0244928	0.0294098	0.0230854	1.20075	0.942539
Firmicutes_Clostridia_Clostridiales_Ruminococcaceae_Oscillibacter	0.00204856	0.11567	0.0132018	0.268354	0.000751269	0.00139333	0.00100379	1.85464	1.33612
Firmicutes_Clostridia_Clostridiales_Ruminococcaceae_Oscillospira	0.000546837	0.204784	0.00634331	0.384846	0.000253794	0.000778167	0.000241901	3.06613	0.953139
Firmicutes_Clostridia_Clostridiales_Ruminococcaceae_Ruminococcus	0.404221	0.0451977	0.598731	0.147792	0.0437791	0.0339585	0.0203098	0.77568	0.463917
Firmicutes_Clostridia_Clostridiales_Ruminococcaceae_Subdoligranulum	0.756264	0.109567	0.913819	0.264787	0.0830056	0.0827182	0.0719349	0.996537	0.866628
Firmicutes_Erysipelotrichi_Erysipelotrichales_Erysipelotrichaceae_Turicibacter	0.189485	0.0190858	0.393507	0.100634	0.0002515	0.000350046	5.21799e-05	1.39183	0.207475
Firmicutes_Erysipelotrichia_Erysipelotrichales_Erysipelotrichaceae_Catenibacterium	0.853218	0.753267	0.966027	0.856656	0.000231769	0.000198495	0.00076725	0.856434	3.3104
Firmicutes_Erysipelotrichia_Erysipelotrichales_Erysipelotrichaceae_Holdemania	0.37787	0.964444	0.592337	0.968316	2.13824e-05	2.15588e-05	1.99021e-05	1.00825	0.93077
Firmicutes_Erysipelotrichia_Erysipelotrichales_Erysipelotrichaceae_IncertaeSedis	0.898608	0.0507311	0.966027	0.154863	0.00123446	0.00103283	0.00130543	0.836669	1.05749
Firmicutes_Erysipelotrichia_Erysipelotrichales_Erysipelotrichaceae_uncultured	0.328379	0.689199	0.560176	0.812075	0.0111084	0.0146467	0.0123718	1.31853	1.11373
Firmicutes_Negativicutes_Selenomonadales_Acidaminococcaceae_Phascolarctobacterium	0.0105546	0.299391	0.0556514	0.482372	0.0132258	0.0228976	0.00829014	1.73128	0.626814
Firmicutes_Negativicutes_Selenomonadales_Veillonellaceae_Dialister	0.036894	0.549073	0.126826	0.723778	0.010457	0.00337862	0.0174886	0.323097	1.67244
Firmicutes_Negativicutes_Selenomonadales_Veillonellaceae_Megamonas	0.950898	0.700065	0.968846	0.812075	0.00217083	0.000213533	0.00498507	0.0983649	2.29639
Firmicutes_Negativicutes_Selenomonadales_Veillonellaceae_Megasphaera	0.0250161	0.00370966	0.0967289	0.025109	0.00167954	0.00156758	0.00562882	0.933341	3.35141
Firmicutes_Negativicutes_Selenomonadales_Veillonellaceae_Veillonella	0.952142	0.488186	0.968846	0.658484	0.00277347	0.00374781	0.00182811	1.3513	0.659139
Proteobacteria_Betaproteobacteria_Burkholderiales_Alcaligenaceae_Parasutterella	0.0393597	0.00389623	0.126826	0.025109	0.000304132	0.000593904	0.000816817	1.95278	2.68573
Proteobacteria_Betaproteobacteria_Burkholderiales_Alcaligenaceae_Sutterella	0.230523	0.00102343	0.445678	0.0114413	0.00056646	0.000623755	0.00160604	1.10115	2.83522
Proteobacteria_Deltaproteobacteria_Desulfovibrionales_Desulfovibrionaceae_Bilophila	0.00141132	0.00194657	0.010232	0.0161287	0.000357901	0.000836897	0.00072677	2.33835	2.03065
Proteobacteria_Deltaproteobacteria_Desulfovibrionales_Desulfovibrionaceae_Desulfovibrio	0.000458649	0.299403	0.00634331	0.482372	0.000356211	0.00061086	0.000863659	1.71488	2.42457
Proteobacteria_Gammaproteobacteria_Enterobacteriales_Enterobacteriaceae_Enterobacter	0.0462973	0.398164	0.134641	0.594245	0.00172058	0.00616353	0.00220338	3.58225	1.28061
Proteobacteria_Gammaproteobacteria_Pasteurellales_Pasteurellaceae_Haemophilus	0.887584	0.253238	0.966027	0.445085	0.000659648	0.00021114	0.000471254	0.32008	0.714402
Proteobacteria_Gammaproteobacteria_Pseudomonadales_Pseudomonadaceae_Pseudomonas	0.354848	0.861812	0.571699	0.943115	0.000238634	0.000265231	0.000227421	1.11146	0.953011
Verrucomicrobia_Verrucomicrobiae_Verrucomicrobiales_Verrucomicrobiaceae_Akkermansia	0.346341	0.160607	0.571699	0.321214	0.00228889	0.00222469	0.00242597	0.971954	1.05989
